# Supplementary material for: Specific Binding of Alzheimer’s Aβ Peptides to Extracellular Vesicles
Source: Int J Mol Sci. 2024 Mar 26;25(7):3703. doi: 10.3390/ijms25073703 (PMC11011551; doi:10.3390/ijms25073703)
Supplement: Supplementary file 1 [file ijms-25-03703-s001.zip]

Archive with 1 entries (1 files):
- ijms-2854279-supplementary.pdf
